# Supplementary material for: Molecular Segmentation of the Spinal Trigeminal Nucleus in the Adult Mouse Brain
Source: Front Neuroanat. 2021 Dec 10;15:785840. doi: 10.3389/fnana.2021.785840 (PMC8702626; doi:10.3389/fnana.2021.785840)
Supplement: Supplementary file 2 [file Table_1.xlsx]

## Sheet: Hoja1 (2)
Gene	Stage	Plane	Experiment	Image	Figure
Baiap3	P56	sagittal	74735337	74735337_81	4A
		coronal	75081206	75081206_129	4B
				75081206_21	4C
Camk2a	P28	sagittal	100093767	100093767_63	4D, E
	P56	coronal	79490122	79490122_38	4F
				79490122_14	4G
Irx2	P56	sagittal	81654131	81654131_72	5A, B
		coronal	1752	1752_127	5C, D
		sagittal	81654131	81654131_80	5E, F
	P14	sagittal	100075326	100075326_49	5G, H
Kcng4	P56	sagittal	68845825	68845825_62	6A, B
		coronal	72081560	72081560_121	6C, D
				72081560_109	6E, F
	P14	sagittal	100041665	100041665_73	6G
	P28	sagittal	100041710	100041710_74	6H
Mafb	P56	sagittal	71608445	71608445_72	7A, B
	P4	sagittal	100054939	100054939_77	7C
	P56	coronal	73771240	73771240_118	7D, E
				73771240_102	7F, G
				73771240_70	7H, I
Fn1	P56	sagittal	69201594	69201594_62	8A, B
	P28	sagittal	100041187	100041187_75	8C, D
	P56	coronal	72119593	72119593_113	8E, F
				72119593_97	8G, H
				72119593_81	8I, J
Tac1	P56	sagittal	1039	1039_64	9A
		coronal	1038	1038_11	9B
	P28	sagittal	100056865	100056865_79	9C
Tac2	P56	sagittal	75694341	75694341_93	9D
		coronal	72339556	72339556_25	9E
	P28	sagittal	100040644	100040644_85	9F
Calb1	P56	sagittal	75457490	75457490_72	10A, B
	P28	sagittal	100021632	100021632_37	10C
	P56	coronal	79556672	79556672_61	10D, E
				79556672_45	10F, G
				79556672_21	10H, I
Calb2	P56	sagittal	75492224	75492224_81	10J, K
	P28	sagittal	100022237	100022237_80	10L
	P56	coronal	79556662	79556662_70	10M, N
				79556662_46	10O, P
				79556662_22	10Q, R
Pde1c	P56	sagittal	1805	1805_67	11A-C
	P28	sagittal	100070277	100070277_74	11D
Zbtb16	P56	sagittal	69817091	69817091_50	11E-G
	P28	sagittal	100101299	100101299_75	11H
	P56	coronal	71717125	71717125_66	11I, J
				71717125_38	11K, L
				71717125_26	11M, N
Supplementary Table 1. Relation of the analyzed genes, with their respective experiments and downloaded images. P56 images were downloaded from the Allen Mouse Brain Atlas (mouse.brain-map.org), while P4, P14 and P28 images were downloaded from the Allen Developing Mouse Brain Atlas (developingmouse.brain-map.org).
